# Supplementary material for: Diagnostic and Prognostic Value of miR-16, miR-146a, miR-192 and miR-221 in Exosomes of Hepatocellular Carcinoma and Liver Cirrhosis Patients
Source: Cancers (Basel). 2021 May 19;13(10):2484. doi: 10.3390/cancers13102484 (PMC8161187; doi:10.3390/cancers13102484)
Supplement: Supplementary file 1 [file cancers-13-02484-s001.zip]

Archive with 1 entries (1 files):
- cancers-1184444-supplementary.pdf
